# Supplementary material for: Transcriptome-wide analysis of Arabidopsis DICER-LIKE1 RNA substrates
Source: Nucleic Acids Res. 2026 Jan 22;54(3):gkaf1434. doi: 10.1093/nar/gkaf1434 (PMC12825306; doi:10.1093/nar/gkaf1434)
Supplement: gkaf1434_Supplemental_Files [file gkaf1434_supplemental_files.zip]

Archive with 3 entries (3 files):
- Bologna et al_Raw data_ 25.11.pdf
- Bologna et al_Supp Tables.zip
- Revised Supp Material_Bologna et al 17.11.pdf
